# Supplementary material for: Effect of Short-Term Exposure to Fine Particulate Matter and Temperature on Acute Myocardial Infarction in Korea
Source: Int J Environ Res Public Health. 2021 Apr 30;18(9):4822. doi: 10.3390/ijerph18094822 (PMC8124364; doi:10.3390/ijerph18094822)
Supplement: Supplementary file 1 [file ijerph-18-04822-s001.zip]

Archive with 1 entries (1 files):
- ijerph-1181692-supplementary.pdf
